# Supplementary material for: Consequences of Hybridization in Mammals: A Systematic Review
Source: Genes (Basel). 2021 Dec 24;13(1):50. doi: 10.3390/genes13010050 (PMC8774782; doi:10.3390/genes13010050)
Supplement: Supplementary file 1 [file genes-13-00050-s001.zip]

Archive with 1 entries (1 files):
- genes-1484361-supplementary.xlsx
