# Supplementary material for: Consequences of Hybridization in Mammals: A Systematic Review
Source: Genes (Basel). 2021 Dec 24;13(1):50. doi: 10.3390/genes13010050 (PMC8774782; doi:10.3390/genes13010050)
Supplement: Supplementary file 1 [file genes-13-00050-s001.zip › genes-1484361-supplementary.xlsx]

## Sheet: Sheet1
References	Species	Order	Famelies	Impacts
Inoue, T.; Murakami, T.; Abramov, A.V.; Masuda, R. Mitochondrial DNA control region variations in the sable Martes zibellina of Hokkaido Island and the Eurasian continent, compared with the Japanese marten M. melampus. Mammal Study 2010, 35, 145-155.	Martes zibellina and M. melampus	Carnivora	Mustelidae	No evidance of Hybridization
Arbogast, B.S.; Schumacher, K.I.; Kerhoulas, N.J.; Bidlack, A.L.; Cook, J.A.; Kenagy, G. Genetic data reveal a cryptic species of New World flying squirrel: Glaucomys oregonensis. Journal of Mammalogy 2017, 98, 1027-1041.	Glaucomys oregonensis, G. sabrinus, G. volans	Rodentia	Sciuridae	No evidance of Hybridization
Andriollo, T.; Ashrafi, S.; Arlettaz, R.; Ruedi, M. Porous barriers? Assessment of gene flow within and among sympatric long‐eared bat species. Ecology and Evolution 2018, 8, 12841-12854	Plecotus auritus, P. austriacus, and P. macrobullaris	Chiroptera	Vespertilionidae	No evidance of Hybridization
Mengoni, C.; Mucci, N.; Randi, E. Genetic diversity and no evidences of recent hybridization in the endemic Italian hare (Lepus corsicanus). Conservation Genetics 2015, 16, 477-489.	Lepus corsicanus and L. europaeus	Lagomorpha	Leporidae	No evidance of Hybridization
Lounsberry, Z.T.; Quinn, C.B.; Statham, M.J.; Angulo, C.L.; Kalani, T.J.; Tiller, E.; Sacks, B.N. Investigating genetic introgression from farmed red foxes into the wild population in Newfoundland, Canada. Conservation Genetics 2017, 18, 383-392.	native Vulpes vulpes and captive breed V.vulpes	Carnivora	Canidae	No evidance of Hybridization
Smeds, L.; Aspi, J.; Berglund, J.; Kojola, I.; Tirronen, K.; Ellegren, H. Whole‐genome analyses provide no evidence for dog introgression in Fennoscandian wolf populations. Evolutionary Applications 2021, 14, 721-734.	Canis lupus and C.l.familaries	Carnivora	Canidae	No evidance of Hybridization
Świsłocka, M.; Czajkowska, M.; Matosiuk, M.; Saveljev, A.P.; Ratkiewicz, M.; Borkowska, A. No evidence for recent introgressive hybridization between the European and Siberian roe deer in Poland. Mammalian Biology 2019, 97, 59-63.	Capreolus capreolus and C. pygargus	Cetartiodactyla	Cervidae	No evidance of Hybridization
Thompson, C.W.; Pfau, R.; Choate, J.R.; Genoways, H.H.; Finck, E.J. Identification and characterization of the contact zone between short-tailed shrews (Blarina) in Iowa and Missouri. Canadian Journal of Zoology 2011, 89, 278-288.	Blarina brevicauda and Blarina hylophaga	Soricomorpha	Soricidae	No evidance of Hybridization
Yannic, G.; Statham, M.J.; Denoyelle, L.; Szor, G.; Qulaut, G.Q.; Sacks, B.N.; Lecomte, N. Investigating the ancestry of putative hybrids: are Arctic fox and red fox hybridizing? Polar Biology 2017, 40, 2055-2062.	Vulpes vulpes Vulpes lagopus	Carnivora	Canidae	No evidance of Hybridization
Zwijacz-Kozica, T.; Ważna, A.; Muñoz-Fuentes, V.; Tiesmeyer, A.; Cichocki, J.; Nowak, C. Not European wildcats, but domestic cats inhabit Tatra National Park. Polish Journal of Ecology 2017, 65, 415-421.	Felis silvestris silvestris and F.s.catus	Carnivora	Felidae	No evidance of Hybridization
Leite, J.V.; Álvares, F.; Velo-Antón, G.; Brito, J.C.; Godinho, R. Differentiation of North African foxes and population genetic dynamics in the desert—insights into the evolutionary history of two sister taxa, Vulpes rueppellii and Vulpes vulpes. Organisms Diversity & Evolution 2015, 15, 731-745.	Vulpes rueppellii and Vulpes vulpes	Carnivora	Canidae	No evidance of Hybridization
Hulva, P.; Černá Bolfíková, B.; Woznicová, V.; Jindřichová, M.; Benešová, M.; Mysłajek, R.W.; Nowak, S.; Szewczyk, M.; Niedźwiecka, N.; Figura, M. Wolves at the crossroad: Fission–fusion range biogeography in the Western Carpathians and Central Europe. Diversity and Distributions 2018, 24, 179-192.	Canis lupus and C.l.familaries	Carnivora	Canidae	No evidance of Hybridization
Prevosti, F.J.; Ramírez, M.A.; Schiaffini, M.; Martin, F.; Udrizar Sauthier, D.E.; Carrera, M.; Sillero-Zubiri, C.; Pardiñas, U.F. Extinctions in near time: new radiocarbon dates point to a very recent disappearance of the South American fox Dusicyon avus (Carnivora: Canidae). Biological Journal of the Linnean Society 2015, 116, 704-720	Dusicyon avus and D.australis	Carnivora	Canidae	No evidance of Hybridization
Le Roux, J.J.; Foxcroft, L.C.; Herbst, M.; MacFadyen, S. Genetic analysis shows low levels of hybridization between A frican wildcats (Felis silvestris lybica) and domestic cats (F. s. catus) in S outh A frica. Ecology and Evolution 2015, 5, 288-299.	Felis silvestris silvestris and F.s.catus	Carnivora	Felidae	No evidance of Hybridization
Munoz-Fuentes, V.; Darimont, C.T.; Paquet, P.C.; Leonard, J.A. The genetic legacy of extirpation and re-colonization in Vancouver Island wolves. Conservation Genetics 2010, 11, 547-556.	Canis lupus and C.l.familaries	Carnivora	Canidae	No evidance of Hybridization
Eckert, I.; Suchentrunk, F.; Markov, G.; Hartl, G.B. Genetic diversity and integrity of German wildcat (Felis silvestris) populations as revealed by microsatellites, allozymes, and mitochondrial DNA sequences. Mammalian Biology 2010, 75, 160-174.	Felis silvestris silvestris and F.s.catus	Carnivora	Felidae	No evidance of Hybridization
Korablev, M.P.; Korablev, N.P.; Korablev, P.N. Genetic diversity and population structure of the grey wolf (Canis lupus Linnaeus, 1758) and evidence of wolf× dog hybridisation in the centre of European Russia. Mammalian Biology 2021, 101, 91-104.	Canis lupus and C.l.familaries	Carnivora	Canidae	No evidance of Hybridization
Furman, A.; Çelik, Y.E.; Çoraman, E.; Bilgin, R. Reproductive isolation and morphological discrimination of Myotis myotis macrocephalicus and M. blythii sl (Chiroptera: Vespertilionidae) in Turkey. Acta Chiropterologica 2020, 22, 21-28.	Myotis myotis and M. blythii	Chiroptera	Vespertilionidae	No evidance of Hybridization
Sagua, M.I.; Figueroa, C.; Acosta, D.; Fernández, G.; Carpinetti, B.; Birochio, D.; Merino, M.L. Inferring the origin and genetic diversity of the introduced wild boar (Sus scrofa) populations in Argentina: an approach from mitochondrial markers. Mammal Research 2018, 63, 467-476.	Sus scrofa and S.s. domesticus	Cetartiodactyla	Suidae	No evidance of Hybridization
Bell, K.C.; Van Gunst, J.; Teglas, M.B.; Hsueh, J.; Matocq, M.D. Lost in a sagebrush sea: comparative genetic assessment of an isolated montane population of Tamias amoenus. Journal of Mammalogy 2021, 102, 173-187.	Tamias amoenus and T. minimus	Rodentia	Sciuridae	No evidance of Hybridization
Wierzbicki, H.; Zatoń-Dobrowolska, M.; Mucha, A.; Moska, M. Insight into the Genetic Population Structure of Wild Red Foxes in Poland Reveals Low Risk of Genetic Introgression from Escaped Farm Red Foxes. Genes 2021, 12, 637.	Native Vulpes vulpes and captive breed V.vulpes	Carnivora	Canidae	No evidance of Hybridization
Nagata, J.; Yasuda, M.; Yamashiro, A. Genetic analysis of a newly established deer population expanding in the Sasebo area in Nagasaki Prefecture, Japan reveals no evidence of genetic disturbance by Formosan sika deer. Mammal Study 2021, 46, 1-13.	Cervus nippon and C. n. taiouanus	Cetartiodactyla	Cervidae	No evidance of Hybridization
Zeng, L.; Liu, H.-Q.; Tu, X.-L.; Ji, C.-M.; Gou, X.; Esmailizadeh, A.; Wang, S.; Wang, M.-S.; Wang, M.-C.; Li, X.-L. Genomes reveal selective sweeps in kiang and donkey for high-altitude adaptation. Zoological Research 2021, 42, 450	Equus kiang and E. africanus	Perissodactyla	Equidae	No evidance of Hybridization
Morales, A.E.; Fenton, M.B.; Carstens, B.C.; Simmons, N.B. Comment on “Population genetics reveal Myotis keenii (Keen’s myotis) and Myotis evotis (long-eared myotis) to be a single species”. Canadian Journal of Zoology 2021, 99, 415-422.	Myotis keenii and Myotis evotis	Chiroptera	Vespertilionidae	No evidance of Hybridization
Bogdanowicz, W.; Piksa, K.; Tereba, A. Hybridization hotspots at bat swarming sites. PloS One 2012, 7, e53334.	Genus Myotis	Chiroptera	Vespertilionidae	hybridization without any changes in gene pool
Baird, A.B.; Braun, J.K.; Engstrom, M.D.; Holbert, A.C.; Huerta, M.G.; Lim, B.K.; Mares, M.A.; Patton, J.C.; Bickham, J.W. Nuclear and mtDNA phylogenetic analyses clarify the evolutionary history of two species of native Hawaiian bats and the taxonomy of Lasiurini (Mammalia: Chiroptera). PloS one 2017, 12, e0186085.	Aeorestes cinereus and A. semotus	Chiroptera	Vespertilionidae	hybridization without any changes in gene pool
Lorenzini, R.; Fanelli, R.; Grifoni, G.; Scholl, F.; Fico, R. Wolf-dog crossbreeding:“Smelling” a hybrid may not be easy. Mammalian Biology 2014, 79, 149-156.	Canis lupus and C.l.familaries	Carnivora	Canidae	hybridization without any changes in gene pool
Lawson, L.P.; Castruita, J.A.S.; Haile, J.S.; Vernesi, C.; Rovero, F.; Lorenzen, E.D. Unraveling elephant-shrews: Phylogenetic relationships and unexpected introgression among giant sengis. Molecular Phylogenetics and Evolution 2021, 154, 107001.	Rhynchocyon genus	Macroscelididae	Macroscelidea	hybridization without any changes in gene pool
Sarver, B.A.; Herrera, N.D.; Sneddon, D.; Hunter, S.S.; Settles, M.L.; Kronenberg, Z.; Demboski, J.R.; Good, J.M.; Sullivan, J. Diversification, introgression, and rampant cytonuclear discordance in rocky mountains chipmunks (sciuridae: Tamias). Systematic Biology 2021.	Genus Tamias	Rodentia	Sciuridae	hybridization without any changes in gene pool
Ackermann, R.R.; Brink, J.S.; Vrahimis, S.; De Klerk, B. Hybrid wildebeest (Artiodactyla: Bovidae) provide further evidence for shared signatures of admixture in mammalian crania. South African Journal of Science 2010, 106, 1-5	Connochaetes taurinus and C. gnou	Cetartiodactyla	Boviade	genetic swamping/ Hybrid zone/ Morphological anomalies
Dzialuk, A.; Zastempowska, E.; Skórzewski, R.; Twarużek, M.; Grajewski, J. High domestic pig contribution to the local gene pool of free-living European wild boar: a case study in Poland. Mammal Research 2018, 63, 65-71.	Sus scrofa and S.s. domesticus	Cetartiodactyla	Suidae	Genetic swamping/ Introgression of domestication forms
Bifolchi, A.; Picard, D.; Lemaire, C.; Cormier, J.; Pagano, A. Evidence of admixture between differentiated genetic pools at a regional scale in an invasive carnivore. Conservation Genetics 2010, 11, 1-9.	Invasive and native of Mustela vison	Carnivora	Mustelidae	Genetic swamping/ Increase in genetic diversity
Eva, S.N.; Yamazaki, Y. Hybridization between native and introduced individuals of sika deer in the central part of Toyama Prefecture. Mammal Study 2018, 43, 269-274.	Native and introduced Cervus nippon	Cetartiodactyla	Cervidae	Genetic swamping/ Outbreeding depression
Koutsogiannouli, E.A.; Moutou, K.A.; Sarafidou, T.; Stamatis, C.; Mamuris, Z. Detection of hybrids between wild boars (Sus scrofa scrofa) and domestic pigs (Sus scrofa f. domestica) in Greece, using the PCR-RFLP method on melanocortin-1 receptor (MC1R) mutations. Mammalian Biology 2010, 75, 69-73	Sus scrofa and S.s. domesticus	Cetartiodactyla	Suidae	Genetic swamping/ Introgression of domestication forms
Mallil, K.; Justy, F.; Rueness, E.K.; Dufour, S.; Totis, T.; Bloch, C.; Baarman, J.; Amroun, M.; Gaubert, P. Population genetics of the African wolf (Canis lupaster) across its range: first evidence of hybridization with domestic dogs in Africa. Mammalian Biology 2020, 100, 645-658	Canis lupus and C.l.familaries	Carnivora	Canidae	Genetic swamping/ Introgression of domestication forms
Moura, A.E.; Tsingarska, E.; Dąbrowski, M.J.; Czarnomska, S.D.; Jędrzejewska, B.; Pilot, M. Unregulated hunting and genetic recovery from a severe population decline: the cautionary case of Bulgarian wolves. Conservation Genetics 2014, 15, 405-417	Canis lupus and C.l.familaries	Carnivora	Canidae	Genetic swamping/ Introgression of domestication forms
Pilot, M.; Greco, C.; vonHoldt, B.M.; Randi, E.; Jędrzejewski, W.; Sidorovich, V.E.; Konopiński, M.K.; Ostrander, E.A.; Wayne, R.K. Widespread, long‐term admixture between grey wolves and domestic dogs across Eurasia and its implications for the conservation status of hybrids. Evolutionary Applications 2018, 11, 662-680.	Canis lupus and C.l.familaries	Carnivora	Canidae	Genetic swamping/ Introgression of domestication forms
Smith, S.L.; Senn, H.V.; Pérez‐Espona, S.; Wyman, M.T.; Heap, E.; Pemberton, J.M. Introgression of exotic Cervus (nippon and canadensis) into red deer (Cervus elaphus) populations in Scotland and the English Lake District. Ecology and Evolution 2018, 8, 2122-2134.	Cervus nippon nippon and C. canadensis	Cetartiodactyla	Cervidae	Genetic swamping
Canu, A.; Apollonio, M.; Scandura, M. Unmasking the invader: Genetic identity of invasive wild boar from three minor islands off Sardinia (Italy). Mammalian Biology 2018, 93, 29-37.	Sus scrofa and S.s. domesticus	Cetartiodactyla	Suidae	Genetic swamping, Introgression of domestication forms
Colella, J.P.; Wilson, R.E.; Talbot, S.L.; Cook, J.A. Implications of introgression for wildlife translocations: the case of North American martens. Conservation Genetics 2019, 20, 153-166.	Martes americana and M. caurina	Carnivora	Mustelidae	Genetic swamping
Drygala, F.; Rode-Margono, J.; Semiadi, G.; Frantz, A.C. Evidence of hybridisation between the common Indonesian banded pig (Sus scrofa vitattus) and the endangered Java warty pig (Sus verrucosus). Conservation Genetics 2020, 21, 1073-1078.	Sus scrofa vitattus and S.verrucosus	Cetartiodactyla	Suidae	genetic swamping/Extinction via genetic swamping
Zhigileva, O.N.; Uslamina, I.M.; Gimranov, D.O.; Chernova, A.A. Mitochondrial DNA markers for the study of introgression between the sable and the pine marten. Conservation Genetics Resources 2020, 12, 329-336.	Martes martes and Martes zibellina	Carnivora	Mustelidae	Genetic swamping/ Hybrid zone
Brandler, O.; Kapustina, S.; Nikol’skii, A.; Kolesnikov, V.; Badmaev, B.; Adiya, Y. A study of hybridization between Marmota baibacina and M. sibirica in their secondary contact zone in Mongolian Altai. Frontiers in Ecology and Evolution 2021, 9, 363.	Marmota baibacina and M. sibirica	Rodentia	Sciuridae	Genetic swamping/ Hybrid zone
Jahner, J.P.; Parchman, T.L.; Matocq, M.D. Multigenerational backcrossing and introgression between two woodrat species at an abrupt ecological transition. Molecular Ecology 2021, 30, 4245-4258.	Neotoma lepida and N. bryanti	Rodentia	Cricetidae	Genetic swamping/ Hybrid zone
Cairns, K.M.; Nesbitt, B.J.; Laffan, S.W.; Letnic, M.; Crowther, M.S. Geographic hot spots of dingo genetic ancestry in southeastern Australia despite hybridisation with domestic dogs. Conservation Genetics 2020, 21, 77-90.	Canis lupus and C.l.familaries	Carnivora	Canidae	Genetic swamping/ Introgression of domestication forms
van Wyk, A.M.; Dalton, D.L.; Hoban, S.; Bruford, M.W.; Russo, I.R.M.; Birss, C.; Grobler, P.; van Vuuren, B.J.; Kotzé, A. Quantitative evaluation of hybridization and the impact on biodiversity conservation. Ecology and Evolution 2017, 7, 320-330	Damaliscus pygargus pygargus and D. p. phillipsi	Cetartiodactyla	Boviade	Genetic swamping
Grobler, P.; van Wyk, A.M.; Dalton, D.L.; van Vuuren, B.J.; Kotzé, A. Assessing introgressive hybridization between blue wildebeest (Connochaetes taurinus) and black wildebeest (Connochaetes gnou) from South Africa. Conservation Genetics 2018, 19, 981-993.	Connochaetes taurinus and C. gnou	Cetartiodactyla	Boviade	Genetic swamping/ Outbreeding depression
Beauclerc, K.B.; Bowman, J.; Schulte‐Hostedde, A.I. Assessing the cryptic invasion of a domestic conspecific: A merican mink in their native range. Ecology and Evolution 2013, 3, 2296-2309.	Native and invasive Neovison vison	Carnivora	Mustelidae	Genetic swamping/ Outbreeding depression
Zemanová, B.; Hájková, P.; Hájek, B.; Martínková, N.; Mikulíček, P.; Zima, J.; Bryja, J. Extremely low genetic variation in endangered Tatra chamois and evidence for hybridization with an introduced Alpine population. Conservation Genetics 2015, 16, 729-741.	Rupicapra rupicapra tatrica and R. r. rupicapra	Cetartiodactyla	Boviade	Genetic swamping/ Increase in genetic diversity
Mattucci, F.; Oliveira, R.; Lyons, L.A.; Alves, P.C.; Randi, E. European wildcat populations are subdivided into five main biogeographic groups: consequences of Pleistocene climate changes or recent anthropogenic fragmentation? Ecology and Evolution 2016, 6, 3-22.	Felis silvestris silvestris and F.s.catus	Carnivora	Felidae	Genetic swampimg/ Introgression of domestication form
Caniglia, R.; Fabbri, E.; Galaverni, M.; Milanesi, P.; Randi, E. Noninvasive sampling and genetic variability, pack structure, and dynamics in an expanding wolf population. Journal of Mammalogy 2014, 95, 41-59.	Canis lupus and C.l.familaries	Carnivora	Canidae	Genetic swamping/ Introgression of domestication forms
Haus, T.; Roos, C.; Zinner, D. Discordance between spatial distributions of Y-chromosomal and mitochondrial haplotypes in African green monkeys (Chlorocebus spp.): a result of introgressive hybridization or cryptic diversity? International Journal of Primatology 2013, 34, 986-999.	Chlorocebus sabaeus and C. tantalus	Primate	Cercopithecidae	Genetic swamping
Chen, Z.-H.; Xu, Y.-X.; Xie, X.-L.; Wang, D.-F.; Aguilar-Gómez, D.; Liu, G.-J.; Li, X.; Esmailizadeh, A.; Rezaei, V.; Kantanen, J. Whole-genome sequence analysis unveils different origins of European and Asiatic mouflon and domestication-related genes in sheep. Communications Biology 2021, 4, 1-15.	Domestic sheep and wild (Ovis ammon)	Cetartiodactyla	Boviade	Genetic swamping/ Novel adaptive diversity/ Introgression from a domesticated lineage
Guo, W.; Sun, D.; Cao, Y.; Xiao, L.; Huang, X.; Ren, W.; Xu, S.; Yang, G. Extensive Interspecific Gene Flow Shaped Complex Evolutionary History and Underestimated Species Diversity in Rapidly Radiated Dolphins. Journal of Mammalian Evolution 2021, 1-15.	Genus Tursiops and Stenella	Cetartiodactyla	Delphinidae	Genetic swamping
van Wyk, A.M.; Kotzé, A.; Randi, E.; Dalton, D.L. A hybrid dilemma: a molecular investigation of South African bontebok (Damaliscus pygargus pygargus) and blesbok (Damaliscus pygargus phillipsi). Conservation Genetics 2013, 14, 589-599.	Damaliscus pygargus pygargus and D. p. phillipsi	Cetartiodactyla	Boviade	Genetic swamping
Brekke, T.D.; Good, J.M. Parent‐of‐origin growth effects and the evolution of hybrid inviability in dwarf hamsters. Evolution 2014, 68, 3134-3148.	Phodopus campbelli and Phodopus sungorus	Rodentia	Cricetidae	Speciation/ Morphological anomalies
Chang, S.W.; Oshida, T.; Endo, H.; Nguyen, S.; Dang, C.; Nguyen, D.; Jiang, X.; Li, Z.J.; Lin, L.K. Ancient hybridization and underestimated species diversity in Asian striped squirrels (genus Tamiops): inference from paternal, maternal and biparental markers. Journal of Zoology 2011, 285, 128-138.	Genus Tamiops	Rodentia	Sciuridae	Speciation
Detwiler, K.M. Mitochondrial DNA analyses of Cercopithecus monkeys reveal a localized hybrid origin for C. mitis doggetti in Gombe National Park, Tanzania. International Journal of Primatology 2019, 40, 28-52.	Cercopithecus mitis doggetti and C. ascanius schmidti	Primate	Cercopithecidae	Speciation/Hybrid zone/ Intermediate phenotypic traits
Balcarcel, A.; Sánchez-Villagra, M.R.; Segura, V.; Evin, A. Singular patterns of skull shape and brain size change in the domestication of South American camelids. Journal of Mammalogy 2021, 102, 220-235.	Lama glama and Lama vicugna	Cetartiodactyla	Camelidae	Intermediate phenotypic traits
Macholán, M.; Baird, S.J.; Dufková, P.; Munclinger, P.; Bímová, B.V.; Piálek, J. Assessing multilocus introgression patterns: a case study on the mouse X chromosome in central Europe. Evolution: International Journal of Organic Evolution 2011, 65, 1428-1446.	Mus musculus musculus and Mus m. domesticus	Rodentia	Muridae	Speciation
Frare, C.F.; Matocq, M.D.; Feldman, C.R.; White, A.M.; Manley, P.N.; Jermstad, K.D.; Hekkala, E.R. Landscape disturbance and sporadic hybridization complicate field identification of chipmunks. The Journal of Wildlife Management 2017, 81, 248-258.	Tamias spp	Rodentia	Sciuridae	Intermediate phenotypic traits
Gridley, T.; Elwen, S.H.; Harris, G.; Moore, D.; Hoelzel, A.; Lampen, F. Hybridization in bottlenose dolphins—A case study of Tursiops aduncus× T. truncatus hybrids and successful backcross hybridization events. PloS One 2018, 13, e0201722.	Tursiops aduncus and T. truncatus	Cetartiodactyla	Delphinidae	Intermediate phenotypic traits
Cserkész, T.; Kiss, C.; Barkaszi, Z.; Görföl, T.; Zagorodniuk, I.; Sramkó, G.; Csorba, G. Intra-and interspecific morphological variation in sympatric and allopatric populations of Mustela putorius and M. eversmanii (Carnivora: Mustelidae) and detection of potential hybrids. Mammal Research 2021, 66, 103-114.	Mustela putorius and M. eversmanii	Carnivora	Mustelidae	Intermediate phenotypic traits
Popova, E.; Zlatanova, D. Living a dog’s life: a putative gray wolf in a feral dog group. Mammalia 2020, 84, 115-120.	Canis lupus and C.l.familaries	Carnivora	Canidae	Intermediate phenotypic traits
Ito, T.; Kawamoto, Y.; Hamada, Y.; Nishimura, T.D. Maxillary sinus variation in hybrid macaques: implications for the genetic basis of craniofacial pneumatization. Biological Journal of the Linnean Society 2015, 115, 333-347.	Macaca cyclopis and Macaca fuscata	Primate	Cercopithecidae	Intermediate phenotypic traits
Neaves, L.E.; Zenger, K.; Cooper, D.W.; Eldridge, M. Molecular detection of hybridization between sympatric kangaroo species in south-eastern Australia. Heredity 2010, 104, 502-512.	Macropus fuliginosus and Macropus giganteus	Diprotodontia	Macropodidae	Intermediate phenotypic traits/ Novel adaptive diversity
Kays, R.; Curtis, A.; Kirchman, J.J. Rapid adaptive evolution of northeastern coyotes via hybridization with wolves. Biology Letters 2010, 6, 89-93.	Canis latrans and C. lupus sensulato	Carnivora	Canidae	Intermediate phenotypic traits/ Novel adaptive diversity
Grobler, J.P.; Hayter, K.N.; Labuschagne, C.; Nel, E.; Coetzer, W.G. The genetic status of naturally occurring black-nosed impala from northern South Africa. Mammalian Biology 2017, 82, 27-33.	Aepyceros melampus ssp	Cetartiodactyla	Boviade	Intermediate phenotypic traits
Biedrzycka, A.; Solarz, W.; Okarma, H. Hybridization between native and introduced species of deer in Eastern Europe. Journal of Mammalogy 2012, 93, 1331-1341.	Cervus elaphus and C.nippon	Cetartiodactyla	Cervidae	Outbreeding depression
Torres, R.T.; Ferreira, E.; Rocha, R.G.; Fonseca, C. Hybridization between wolf and domestic dog: First evidence from an endangered population in central Portugal. Mammalian Biology 2017, 86, 70-74.	Canis lupus and C.l.familaries	Carnivora	Canidae	Outbreeding depression and Introgression from a domesticated lineage
Garcia-Elfring, A.; Barrett, R.; Combs, M.; Davies, T.; Munshi-South, J.; Millien, V. Admixture on the northern front: population genomics of range expansion in the white-footed mouse (Peromyscus leucopus) and secondary contact with the deer mouse (Peromyscus maniculatus). Heredity 2017, 119, 447-458.	Peromyscus leucopus and Peromyscus maniculatus	Rodentia	Cricetidae	Outbreeding depression
Brekke, T.D.; Henry, L.A.; Good, J.M. Genomic imprinting, disrupted placental expression, and speciation. Evolution 2016, 70, 2690-2703.	Phodopus campbelli and P. sungorus	Rodentia	Cricetidae	Outbreeding depression
Canu, A.; Vilaça, S.T.; Iacolina, L.; Apollonio, M.; Bertorelle, G.; Scandura, M. Lack of polymorphism at the MC1R wild-type allele and evidence of domestic allele introgression across European wild boar populations. Mammalian Biology 2016, 81, 477-479.	Sus scrofa and S.s. domesticus	Cetartiodactyla	Suidae	Increase in genetic diversity
Chai, Z.-x.; Xin, J.-w.; Zhang, C.-f.; Zhang, Q.; Li, C.; Zhu, Y.; Cao, H.-w.; Wang, H.; Han, J.-l.; Ji, Q.-m. Whole-genome resequencing provides insights into the evolution and divergence of the native domestic yaks of the Qinghai–Tibet Plateau. BMC Evolutionary Biology 2020, 20, 1-10	Bos grunniens and Bos mutus	Cetartiodactyla	Boviade	Novel adaptive diversity/ Introgression from a domesticated lineage
Mohammadi, Z.; Aliabadian, M.; Ghorbani, F.; Moghaddam, F.Y.; Lissovsky, A.A.; Obst, M.; Olsson, U. Unidirectional Introgression and Evidence of Hybrid Superiority over Parental Populations in Eastern Iranian Plateau Population of Hares (Mammalia: Lepus Linnaeus, 1758). Journal of Mammalian Evolution 2020, 27, 723-743.	Genus Lepus	Lagomorpha	Leporidae	Novel adaptive diversity
Olano-Marin, J.; Plis, K.; Sönnichsen, L.; Borowik, T.; Niedziałkowska, M.; Jędrzejewska, B. Weak population structure in European roe deer (Capreolus capreolus) and evidence of introgressive hybridization with Siberian roe deer (C. pygargus) in northeastern Poland. PloS One 2014, 9, e109147.	Capreolus capreolus and C. pygargus	Cetartiodactyla	Cervidae	Novel adaptive diversity
Pilot, M.; Moura, A.E.; Okhlopkov, I.M.; Mamaev, N.V.; Alagaili, A.N.; Mohammed, O.B.; Yavruyan, E.G.; Manaseryan, N.H.; Hayrapetyan, V.; Kopaliani, N. Global phylogeographic and admixture patterns in grey wolves and genetic legacy of an ancient Siberian lineage. Scientific reports 2019, 9, 1-13.	Canis lupus and C.l.familaries	Carnivora	Canidae	Novel adaptive diversity, Introgression from a domesticated lineage
Barlow, A.; Cahill, J.A.; Hartmann, S.; Theunert, C.; Xenikoudakis, G.; Fortes, G.G.; Paijmans, J.L.; Rabeder, G.; Frischauf, C.; Grandal-d’Anglade, A. Partial genomic survival of cave bears in living brown bears. Nature Ecology & Evolution 2018, 2, 1563-1570.	Ursus spelaeus complex and Ursus arctos	Carnivora	Ursidae	Novel adaptive diversity
Ferreira, M.S.; Jones, M.R.; Callahan, C.M.; Farelo, L.; Tolesa, Z.; Suchentrunk, F.; Boursot, P.; Mills, L.S.; Alves, P.C.; Good, J.M. The legacy of recurrent introgression during the radiation of hares. Systematic Biology 2021, 70, 593-607.	Lepus spp.	Lagomorpha	Leporidae	Novel adaptive diversity
Ruiz-García, M.; Pinedo-Castro, M.; Shostell, J.M. Small spotted bodies with multiple specific mitochondrial DNAs: existence of diverse and differentiated tigrina lineages or species (Leopardus spp: Felidae, Mammalia) throughout Latin America. Mitochondrial DNA Part A 2018, 29, 993-1014.	Leopardus spp	Carnivora	Felidae	Novel adaptive diversity
La Morgia, V.; Venturino, E. Understanding hybridization and competition processes between hare species: implications for conservation and management on the basis of a mathematical model. Ecological Modelling 2017, 364, 13-24.	Lepus europaeus and Lepus timidus	Lagomorpha	Leporidae	Extinction by genetic swamping
Mucci, N.; Mattucci, F.; Randi, E. Conservation of threatened local gene pools: landscape genetics of the Italian roe deer (Capreolus c. italicus) populations. Evolutionary Ecology Research 2012, 14, 897-920	Capreolus c. italicus and Capreolus c. capreolus	Cetartiodactyla	Cervidae	Extinction by genetic swamping
Beutel, T.; Reineking, B.; Tiesmeyer, A.; Nowak, C.; Heurich, M. Spatial patterns of co-occurrence of the European wildcat Felis silvestris silvestris and domestic cats Felis silvestris catus in the Bavarian Forest National Park. Wildlife Biology 2017, 2017.	Felis silvestris silvestris and F.s.catus	Carnivora	Felidae	Introgression from a domesticated lineage
Boggiano, F.; Ciofi, C.; Boitani, L.; Formia, A.; Grottoli, L.; Natali, C.; Ciucci, P. Detection of an East European wolf haplotype puzzles mitochondrial DNA monomorphism of the Italian wolf population. Mammalian Biology 2013, 78, 374-378.	Canis lupus and C.l.familaries	Carnivora	Canidae	Introgression from a domesticated lineage
Cairns, K.M.; Brown, S.K.; Sacks, B.N.; Ballard, J.W.O. Conservation implications for dingoes from the maternal and paternal genome: Multiple populations, dog introgression, and demography. Ecology and Evolution 2017, 7, 9787-9807.	Canis dingo and C.l.familaries	Carnivora	Canidae	Introgression from a domesticated lineage
Iacolina, L.; Scandura, M.; Gazzola, A.; Cappai, N.; Capitani, C.; Mattioli, L.; Vercillo, F.; Apollonio, M. Y-chromosome microsatellite variation in Italian wolves: a contribution to the study of wolf-dog hybridization patterns. Mammalian Biology 2010, 75, 341-347.	Canis lupus and C.l.familaries	Carnivora	Canidae	Introgression from a domesticated lineage
Thomsen, C.L.; Andersen, L.W.; Stronen, A.V. Forensic DNA analyses suggest illegal trade of canid skins. Mammal Research 2016, 61, 423-426.	Canis lupus and C.l.familaries	Carnivora	Canidae	Introgression from a domesticated lineage
Fabbri, E.; Velli, E.; D'Amico, F.; Galaverni, M.; Mastrogiuseppe, L.; Mattucci, F.; Caniglia, R. From predation to management: monitoring wolf distribution and understanding depredation patterns from attacks on livestock. Hystrix, the Italian Journal of Mammalogy 2018, 29, 101-110.	Canis lupus and C.l.familaries	Carnivora	Canidae	Introgression from a domesticated lineage
Nussberger, B.; Wandeler, P.; Weber, D.; Keller, L.F. Monitoring introgression in European wildcats in the Swiss Jura. Conservation Genetics 2014, 15, 1219-1230.	Felis silvestris silvestris and F.s.catus	Carnivora	Felidae	Introgression from a domesticated lineage
Oliveira, R.; Randi, E.; Mattucci, F.; Kurushima, J.; Lyons, L.A.; Alves, P. Toward a genome-wide approach for detecting hybrids: informative SNPs to detect introgression between domestic cats and European wildcats (Felis silvestris). Heredity 2015, 115, 195-205.	Felis silvestris silvestris and F.s.catus	Carnivora	Felidae	Introgression from a domesticated lineage
Cairns, K.; Newman, K.; Crowther, M.; Letnic, M. Pelage variation in dingoes across southeastern Australia: implications for conservation and management. Journal of Zoology 2021.	Canis dingo and C.l.familaries	Carnivora	Canidae	Genetic swamping/ Introgression from a domesticated lineage
Santostasi, N.L.; Gimenez, O.; Caniglia, R.; Fabbri, E.; Molinari, L.; Reggioni, W.; Ciucci, P. Estimating Admixture at the Population Scale: Taking Imperfect Detectability and Uncertainty in Hybrid Classification Seriously. The Journal of Wildlife Management 2021.	Canis lupus and C.l.familaries	Carnivora	Canidae	Genetic swamping/ Introgression from a domesticated lineage
Pilot, M.; Moura, A.E.; Okhlopkov, I.M.; Mamaev, N.V.; Manaseryan, N.H.; Hayrapetyan, V.; Kopaliani, N.; Tsingarska, E.; Alagaili, A.N.; Mohammed, O.B. Human‐modified canids in human‐modified landscapes: the evolutionary consequences of hybridisation for grey wolves and free‐ranging domestic dogs. Evolutionary Applications 2021.	Canis lupus and C.l.familaries	Carnivora	Canidae	Genetic swamping/ Novel adaptive diversity/ Introgression from a domesticated lineage
Pampoulie, C.; Gíslason, D.; Ólafsdóttir, G.; Chosson, V.; Halldórsson, S.D.; Mariani, S.; Elvarsson, B.Þ.; Rasmussen, M.H.; Iversen, M.R.; Daníelsdóttir, A.K. Evidence of unidirectional hybridization and second‐generation adult hybrid between the two largest animals on Earth, the fin and blue whales. Evolutionary Applications 2021, 14, 314-321	Balaenoptera musculus and Balaenoptera physalus	Cetartiodactyla	Balaenopteridae	Loss of reproductive output
Zorenko, T.A.; Atanasov, N.; Golenishchev, F.N. Behavioral differentiation and hybridization of the European and Asian forms of Harting’vole Microtus hartingi (Rodentia, Arvicolinae). Russian J. Theriol 2016, 15, 133-150.	Microtus hartingi lydius and M.h. strandzensis	Rodentia	Cricetidae	Loss of reproductive output
Tung, J.; Charpentier, M.J.; Mukherjee, S.; Altmann, J.; Alberts, S.C. Genetic effects on mating success and partner choice in a social mammal. The American Naturalist 2012, 180, 113-129.	Papio cynocephalus and Papio anubis	Primate	Cercopithecidae	Loss of reproductive output
Coyner, B.S.; Murphy, P.J.; Matocq, M.D. Hybridization and asymmetric introgression across a narrow zone of contact between Neotoma fuscipes and N. macrotis (Rodentia: Cricetidae). Biological Journal of the Linnean Society 2015, 115, 162-172.	Neotoma fuscipes and N. macrotis	Rodentia	Cricetidae	Hybrid zone
Gravena, W.; Da Silva, V.M.; Da Silva, M.N.; Farias, I.P.; Hrbek, T. Living between rapids: genetic structure and hybridization in botos (Cetacea: Iniidae: Inia spp.) of the Madeira River, Brazil. Biological Journal of the Linnean Society 2015, 114, 764-777	Inia boliviensis and I. geoffrensis	Cetartiodactyla	Iniidae	Hybrid zone
Mauldin, M.R.; Haynie, M.L.; Hanson, J.D.; Baker, R.J.; Bradley, R.D. Multilocus characterization of a woodrat (genus Neotoma) hybrid zone. Journal of Heredity 2014, 105, 466-476.	Neotoma floridana and Neotoma micropus	Rodentia	Cricetidae	Hybrid zone
Ďureje, Ľ.; Macholán, M.; Baird, S.J.; Piálek, J. The mouse hybrid zone in Central Europe: from morphology to molecules. Journal of Vertebrate Biology 2012, 61, 308-318.	Mus musculus musculus and M. m. domesticus	Rodentia	Muridae	Hybrid zone
Shurtliff, Q.R.; Murphy, P.J.; Matocq, M.D. Ecological segregation in a small mammal hybrid zone: Habitat‐specific mating opportunities and selection against hybrids restrict gene flow on a fine spatial scale. Evolution 2014, 68, 729-742.	Neotoma bryanti and N. lepida	Rodentia	Cricetidae	Hybrid zone
Kinoshita, E.; Abramov, A.V.; Soloviev, V.A.; Saveljev, A.P.; Nishita, Y.; Kaneko, Y.; Masuda, R. Hybridization between the European and Asian badgers (Meles, Carnivora) in the Volga-Kama region, revealed by analyses of maternally, paternally and biparentally inherited genes. Mammalian Biology 2019, 94, 140-148.	Meles meles and M. leucurus	Carnivora	Mustelidae	Hybrid zone
Eldridge, M.D.; Pearson, D.J.; Potter, S. Identification of a novel hybrid zone within the black-footed rock-wallaby (Petrogale lateralis) in Western Australia. Australian Journal of Zoology 2021.	Petrogale lateralis centralis and P. l. kimberleyensis	Diprotodontia	Macropodidae	Hybrid zone
Campbell, C.D.; Cowan, P.; Gruber, B.; MacDonald, A.J.; Holleley, C.E.; Sarre, S.D. Has the introduction of two subspecies generated dispersal barriers among invasive possums in New Zealand? Biological Invasions 2021, 23, 3831-3845.	Trichosurus vulpecula vulpecula and T.v.fuliginosus	Diprotodontia	Phalangeridae	Hybrid zone
Mauldin, M.R.; Haynie, M.L.; Vrla, S.C.; Bradley, R.D. Temporal evaluation of a woodrat (genus Neotoma) hybrid zone based on genotypic and georeferenced data. Journal of Mammalogy 2021, 102, 541-557.	Neotoma floridana, and Neotoma micropus	Rodentia	Cricetidae	Hybrid zone
Brown, A.M.; Kopps, A.M.; Allen, S.J.; Bejder, L.; Littleford-Colquhoun, B.; Parra, G.J.; Cagnazzi, D.; Thiele, D.; Palmer, C.; Frere, C.H. Population differentiation and hybridisation of Australian snubfin (Orcaella heinsohni) and Indo-Pacific humpback (Sousa chinensis) dolphins in north-western Australia. PLoS One 2014, 9, e101427.	Orcaella heinsohni and Sousa chinensis	Cetartiodactyla	Delphinidae	Shared haplotypes and alleles/ No specific impacts
Bozarth, C.A.; Hailer, F.; Rockwood, L.L.; Edwards, C.W.; Maldonado, J.E. Coyote colonization of northern Virginia and admixture with Great Lakes wolves. Journal of Mammalogy 2011, 92, 1070-1080.	Canis latrans and C. lupus lupus	Carnivora	Canidae	Shared haplotypes and alleles/ No specific impacts
Queirós, J.; Gortázar, C.; Alves, P.C. Deciphering anthropogenic effects on the genetic background of the Red deer in the Iberian Peninsula. Frontiers in Ecology and Evolution 2020, 8, 147.	Native Cervus elaphus and introduced species	Cetartiodactyla	Cervidae	Shared haplotypes and alleles/ No specific impacts
Glover, K.A.; Kanda, N.; Haug, T.; Pastene, L.A.; Øien, N.; Seliussen, B.B.; Sørvik, A.G.; Skaug, H.J. Hybrids between common and Antarctic minke whales are fertile and can back-cross. Bmc Genetics 2013, 14, 1-11.	Balaenoptera bonaerensis and B. acutorostrata	Cetartiodactyla	Balaenopteridae	Shared haplotypes and alleles/ No specific impacts
Miralles, L.; Lens, S.; Rodriguez-Folgar, A.; Carrillo, M.; Martin, V.; Mikkelsen, B.; Garcia-Vazquez, E. Interspecific introgression in cetaceans: DNA markers reveal post-F1 status of a pilot whale. PloS One 2013, 8, e69511.	Globicephala melas and Globicephala macrorhynchus	Cetartiodactyla	Delphinidae	Shared haplotypes and alleles/ No specific impacts
Nesi, N.; Nakoune, E.; Cruaud, C.; Hassanin, A. DNA barcoding of African fruit bats (Mammalia, Pteropodidae). The mitochondrial genome does not provide a reliable discrimination between Epomophorus gambianus and Micropteropus pusillus. Comptes Rendus Biologies 2011, 334, 544-554	Epomophorus gambianus and Micropteropus pusillus	Chiroptera	Pteropodidae	Shared haplotypes and alleles/ No specific impacts
Takagi, T.; Matsumoto, Y.; Koda, R.; Tamate, H.B. Bi-directional movement of deer between Tomogashima islands and the western part of the Kii Peninsula, Japan, with special reference to hybridization between the Japanese sika deer (Cervus nippon centralis) and the introduced exotic deer. Mammal Study 2020, 45, 133-141.	Cervus nippon centralis and introduces exotic deer	Cetartiodactyla	Cervidae	Shared haplotypes and alleles/ No specific impacts
Tolesa, Z.; Bekele, E.; Tesfaye, K.; Ben Slimen, H.; Valqui, J.; Getahun, A.; Hartl, G.B.; Suchentrunk, F. Mitochondrial and nuclear DNA reveals reticulate evolution in hares (Lepus spp., Lagomorpha, Mammalia) from Ethiopia. PloS One 2017, 12, e0180137.	Lepus spp.	Lagomorpha	Leporidae	Shared haplotypes and alleles/ No specific impacts
Sierra, A.B.A.; Castillo, E.R.; Labaroni, C.; Barrandeguy, M.E.; Martí, D.A.; Ojeda, R.; Lanzone, C. Genetic studies in the recently divergent Eligmodontia puerulus and E. moreni (Rodentia, Cricetidae, Sigmodontinae) from Puna and Monte deserts of South America. Mammalian Biology 2017, 87, 93-100.	Eligmodontia puerulus and E. moreni	Rodentia	Cricetidae	Shared haplotypes and alleles/ No specific impacts
Flores-Manzanero, A.; Valenzuela-Galván, D.; Cuarón, A.D.; Vázquez-Domínguez, E. Conservation genetics of two critically endangered island dwarf carnivores. Conservation Genetics 2021, 1-15.	Procyon pygmaeus and Nasua nelsoni	Carnivora	Procyonidae	Shared haplotypes and alleles/ No specific impacts
